# Supplementary material for: A Simple Preoperative Blood Count to Stratify Prognosis in Isocitrate Dehydrogenase-Wildtype Glioblastoma Patients Treated with Radiotherapy plus Concomitant and Adjuvant Temozolomide
Source: Cancers (Basel). 2021 Nov 18;13(22):5778. doi: 10.3390/cancers13225778 (PMC8616081; doi:10.3390/cancers13225778)
Supplement: Supplementary file 1 [file cancers-13-05778-s001.zip]

Archive with 1 entries (1 files):
- cancers-1434407-supplementary.pdf
